# Supplementary material for: Development and validation of a multidimensional student health assessment scale for primary and secondary school students
Source: Front Psychol. 2026 Jul 17;17:1850546. doi: 10.3389/fpsyg.2026.1850546 (PMC13425453; doi:10.3389/fpsyg.2026.1850546)
Supplement: Supplementary file 2 [file Supplementary_file_2.xlsx]

## Sheet: Expert Ratings Matrix
Appendix B. Expert Ratings Matrix
Item Code	Statement	E1	E2	E3	E4	E5	E6	n(>=3)	I-CVI	Pc (chance agreement)	Modified Kappa (k*)
A1	I understand the importance of balanced nutrition, sufficient sleep, and regular exercise for maintaining physical health.	4	3	4	3	4	3	6	1	0.015625	1
A2	I am aware of the health risks associated with unhealthy eating habits and excessive use of electronic devices.	4	3	4	3	4	3	6	1	0.015625	1
A3	During the past week, I engaged in at least one hour of moderate to vigorous physical activity per day.	4	3	4	3	4	2	5	0.833333	0.09375	0.816092
A4	I maintain regular sleep habits and obtain sufficient sleep appropriate for my age.	4	3	4	3	4	3	6	1	0.015625	1
A5	I maintain good personal hygiene habits, such as brushing my teeth regularly and washing my hands properly.	4	3	4	3	4	3	6	1	0.015625	1
A6	I am able to limit my recreational screen time to an appropriate duration.	4	3	4	3	4	2	5	0.833333	0.09375	0.816092
A7	I know how to perform proper warm-up exercises and prevent injuries during physical activity.	4	3	4	3	4	2	5	0.833333	0.09375	0.816092
A8	I understand basic methods for managing minor sports injuries.	4	3	4	3	2	2	4	0.666667	0.234375	0.564626
B1	I generally experience stable and positive emotional states.	4	3	4	3	4	3	6	1	0.015625	1
B2	I am able to regulate my emotions effectively when experiencing negative feelings.	4	3	4	3	4	2	5	0.833333	0.09375	0.816092
B3	I am able to cope effectively with academic and life-related stress.	4	3	4	3	4	2	5	0.833333	0.09375	0.816092
B4	I am willing to seek help from others when facing difficulties.	4	3	4	3	4	3	6	1	0.015625	1
B5	I have confidence in my ability to overcome challenges.	4	3	4	3	4	3	6	1	0.015625	1
B6	I am aware of available psychological support resources.	4	3	4	3	2	2	4	0.666667	0.234375	0.564626
B7	I am generally satisfied with my life.	4	3	4	3	4	3	6	1	0.015625	1
C1	I am able to establish and maintain positive relationships with others.	4	3	4	3	4	3	6	1	0.015625	1
C2	I am willing to cooperate with others in group activities.	4	3	4	3	4	3	6	1	0.015625	1
C3	I am able to resolve conflicts through communication.	4	3	4	3	4	2	5	0.833333	0.09375	0.816092
C4	I feel respected and accepted in my school environment.	4	3	4	3	4	3	6	1	0.015625	1
C5	I believe honesty and rule-following are important.	4	3	4	3	4	3	6	1	0.015625	1
C6	I am willing to stand up for fairness and justice.	4	3	4	3	4	2	5	0.833333	0.09375	0.816092
C7	I respect individuals with different backgrounds and viewpoints.	4	3	4	3	4	2	5	0.833333	0.09375	0.816092
C8	I behave ethically even without external supervision.	4	3	4	3	2	2	4	0.666667	0.234375	0.564626
C9	I am willing to help others.	4	3	4	3	4	3	6	1	0.015625	1
D1	My family provides emotional support and encouragement.	4	3	4	3	4	3	6	1	0.015625	1
D2	My school provides sufficient opportunities for physical and social activities.	4	3	4	3	4	2	5	0.833333	0.09375	0.816092
D3	Teachers provide support when I encounter difficulties.	4	3	4	3	4	3	6	1	0.015625	1
D4	My school environment is positive and supportive.	4	3	4	3	4	3	6	1	0.015625	1
D5	My community environment is safe and supportive.	4	3	4	3	4	2	5	0.833333	0.09375	0.816092
S-CVI/Ave									0.908046		0.891545

## Sheet: Content Validity (CVI)
Item Code	Experts rating 3 or 4 (n=6)	I-CVI	Pc (chance agreement)	Modified Kappa (k*)	Expert Feedback Summary
A1	6	1	0.015625	1	Clear and core health knowledge concept
A2	6	1	0.015625	1	No revision needed
A3	5	0.83	0.09375	0.816	Clarify definition of moderate-to-vigorous activity
A4	6	1	0.015625	1	Appropriate wording
A5	6	1	0.015625	1	Clear behavioral indicator
A6	5	0.83	0.09375	0.816	Specify recommended screen time duration
A7	5	0.83	0.09375	0.816	Minor wording simplification suggested
A8	4	0.67	0.234375	0.565	Cognitive difficulty for younger students
B1	6	1	0.015625	1	Strong emotional construct representation
B2	5	0.83	0.09375	0.816	Add situational clarification
B3	5	0.83	0.09375	0.816	Stress source could be specified
B4	6	1	0.015625	1	Help-seeking behavior appropriate
B5	6	1	0.015625	1	Self-efficacy construct clear
B6	4	0.67	0.234375	0.565	Students may not understand 'resources'
B7	6	1	0.015625	1	Life satisfaction important dimension
C1	6	1	0.015625	1	Core social adaptation indicator
C2	6	1	0.015625	1	Cooperation behavior relevant
C3	5	0.83	0.09375	0.816	Conflict resolution could be more concrete
C4	6	1	0.015625	1	School belonging appropriate
C5	6	1	0.015625	1	Value dimension appropriate
C6	5	0.83	0.09375	0.816	Abstract concept; simplify fairness expression
C7	5	0.83	0.09375	0.816	Simplify wording of viewpoints
C8	4	0.67	0.234375	0.565	Understanding difficulty of 'without supervision'
C9	6	1	0.015625	1	Helping behavior essential
D1	6	1	0.015625	1	Family support relevant
D2	5	0.83	0.09375	0.816	Clarify meaning of sufficient opportunities
D3	6	1	0.015625	1	Teacher support appropriate
D4	6	1	0.015625	1	Positive school climate clear
D5	5	0.83	0.09375	0.816	Community support wording broad
S-CVI/Ave		0.908

## Sheet: Objective Items (A9-A10)
Item Code	Item Type	Prompt	Handled in CVI?	Suggested Treatment / Expert Notes
A9	Objective indicator (categorical)	My vision condition (whether nearsighted and to what extent).	No	Report descriptively as an objective health status indicator; do not compute I-CVI.
A10	Objective indicator (categorical)	How I feel about my body shape.	No	Report descriptively; consider wording for age-appropriateness; do not compute I-CVI.
